# Supplementary material for: PCYT1B-Targeting miRNAs as Potential Biomarkers for Placental Diseases
Source: Int J Mol Sci. 2026 Apr 30;27(9):4039. doi: 10.3390/ijms27094039 (PMC13164417; doi:10.3390/ijms27094039)
Supplement: Supplementary file 1 [file ijms-27-04039-s001.zip]

Archive with 1 entries (1 files):
- ijms-4258689-supplementary.pdf
